# Supplementary material for: Different Roles of Dioxin-Catabolic Plasmids in Growth, Biofilm Formation, and Metabolism of Rhodococcus sp. Strain p52
Source: Microorganisms. 2024 Aug 17;12(8):1700. doi: 10.3390/microorganisms12081700 (PMC11357670; doi:10.3390/microorganisms12081700)
Supplement: Supplementary file 1 [file microorganisms-12-01700-s001.zip]

Archive with 1 entries (1 files):
- microorganisms-3113736-supplementary.pdf
